# Supplementary material for: A Novel Typing Method for Streptococcus pneumoniae Using Selected Surface Proteins
Source: Front Microbiol. 2016 Mar 31;7:420. doi: 10.3389/fmicb.2016.00420 (PMC4815138; doi:10.3389/fmicb.2016.00420)
Supplement: Supplementary file 1 [file DataSheet1.XLSX]

## Sheet: Hoja1
Reference strain	Serotype	Sequence type
A026	19F	271
ST556	19F	556
Taiwan19F_14	19F	236
TCH8431_19A	19A	320
70585	5	289
ATCC700669	23F	81
CGSP14	14	15
JJA	14	66
D39	2	595
INV104	1	306
gamPNI0373	1	618
P1031	1	217
OXC141	3	180
Hungary19A_6	19A	268
SPNA45	3	New
670_6B	6B	90
AP200	11A	62
G54	19F	63
TIGR4	4	205
