# Supplementary material for: A Novel Typing Method for Streptococcus pneumoniae Using Selected Surface Proteins
Source: Front Microbiol. 2016 Mar 31;7:420. doi: 10.3389/fmicb.2016.00420 (PMC4815138; doi:10.3389/fmicb.2016.00420)
Supplement: Supplementary file 3 [file DataSheet3.XLSX]

## Sheet: surfinfo
Protein	Representative sequence	Description	Nature of variability	Specific BLAST score cutoff	Unspecific BLAST score cutoff	Specific identity cutoff	Unspecific identity cutoff
CbpF	SP_0391	Choline binding protein F	Presence	492	453	74	68
CbpG	SP_0390	Choline binding protein G	Truncated	484	273	87	78
CbpI	SP_0069	Choline binding protein I	Presence	300	174	79	58
CbpJ	SP_0378	Choline binding protein J	Presence	544	461	77	69
CbpL	SP_0667	Choline binding protein L	Presence	391	289	82	80
DiiA	sp_1992	Dimorphic invasion involved Protein	Truncated	1500	1000	90	50
NanC	SP_1326	Neuraminidase C	Presence	1084	687	73	50
NanE	SP_1330	Neuraminidase E	Presence	467	389	97	82
PclA	SPD_1376	Collagen-binding protein	Presence	865	290	58	31
PhtA	SP_1175	Pneumococcal histidine triad protein A	Presence	1392	1208	87	76
PspC2	MYY_2109	Pneumococcal surface protein C	Presence	167	152	48	47
PsrP	SP_1772	Pneumococcal serine-rich repeat protein	Presence	319	148	59	35
RrgB	SP_0463	Ancillary pilus subunit B	Presence	436	408	45	43
SP_1796	SP_1796	ABC-transproter lipoprotein subunit	Presence	997	900	89	79
SrtD	SP_0468	Sortase D	Presence	539	334	91	62
ZmpC	SP_0071	Zinc metalloprotease C	Presence	3802	1438	99	52
ZmpD	SPCG_1142	Zinc metalloprotease D	Presence	2542	2028	69	55
