# Supplementary material for: A Novel Typing Method for Streptococcus pneumoniae Using Selected Surface Proteins
Source: Front Microbiol. 2016 Mar 31;7:420. doi: 10.3389/fmicb.2016.00420 (PMC4815138; doi:10.3389/fmicb.2016.00420)
Supplement: Supplementary file 4 [file DataSheet4.XLSX]

## Sheet: Table_S3_Draft_genomes
Strain	Redundancy	Surfotype	Surfogroup
1974M1-LZD	No	1	1
2070005	No	2	18
2070035	No	3	4
2070108	No	4	3
2070108	No	5	2
2070109	No	6	2
2070335	No	7	9
2070425	No	8	8
2070531	No	9	8
2070768	No	10	18
2071004	No	11	15
2071247	No	12	7
2072047	No	13	4
2080076	No	14	4
2081074	No	15	11
2081685	No	16	7
2082170	No	17	11
2082239	No	18	7
2090008	No	19	14
3063-00	No	20	12
4027-06	No	21	13
4075-00	No	22	12
459-5	No	23	17
5652-06	No	24	3
6735-05	No	25	3
6901-05	No	26	13
6963-05	No	27	13
8190-05	No	28	12
BR1064	No	29	4
BS397	No	30	14
BS455	No	31	17
BS457	No	32	14
BS458	No	33	14
CDC0288-04	No	34	9
CDC1087-00	No	35	4
CDC1873-00	No	36	16
EU-NP01	No	37	11
EU-NP02	No	38	12
EU-NP03	No	39	10
EU-NP04	No	40	5
EU-NP05	No	41	13
GA02254	No	42	1
GA02270	No	43	15
GA04216	No	44	10
GA05245	No	45	3
GA06083	No	46	13
GA07228	No	47	2
GA08780	No	48	1
GA11184	No	49	13
GA11184	No	50	3
GA11304	No	51	9
GA11663	No	52	17
GA11856	No	53	12
GA13224	No	54	2
GA13338	No	55	14
GA13430	No	56	18
GA13494	No	57	1
GA13637	No	58	15
GA13856	No	59	10
GA16531	No	60	15
GA17301	No	61	1
GA17328	No	62	15
GA17457	No	63	13
GA17484	No	64	12
GA17971	No	65	6
GA17971	No	66	7
GA19077	No	67	16
GA19101	No	68	1
GA19998	No	69	1
GA40183	No	70	13
GA40183	No	71	3
GA40563	No	72	11
GA41277	No	73	13
GA41301	No	74	4
GA41410	No	75	16
GA41538	No	76	15
GA41565	No	77	18
GA43264	No	78	16
GA43264	No	79	6
GA43380	No	80	4
GA44194	No	81	10
GA44452	No	82	16
GA47033	No	83	5
GA47179	No	84	10
GA47210	No	85	8
GA47373	No	86	1
GA47502	No	87	11
GA47562	No	88	7
GA47597	No	89	1
GA47688	No	90	1
GA47751	No	91	16
GA47901	No	92	7
GA49447	No	93	16
GA52306	No	94	5
GA52612	No	95	10
GA54354	No	96	16
GA58581	No	97	14
GA60080	No	98	11
GA60132	No	99	4
NP112	No	100	15
NP170	No	101	17
North Carolina 6A-23	No	102	7
PT8114	No	103	4
PT8114	No	104	6
R6M2-PG	No	105	7
SP18-BS74	No	106	15
SP19-BS75	No	107	1
SP3-BS71	No	108	2
SP3-BS71	No	109	3
SP6-BS73	No	110	4
SP9-BS68	No	111	10
SPAR27	No	112	7
SPAR95	No	113	9
SPN061370	No	114	5
SPN1041	No	115	3
SPN7465	No	116	3
2072047	Yes	4	3
2080913	Yes	2	18
5185-06	Yes	22	12
5652-06	Yes	22	12
5787-06	Yes	21	13
6735-05	Yes	21	13
6735-05	Yes	25	3
7286-06	Yes	22	12
7533-05	Yes	22	12
7879-04	Yes	22	12
CDC3059-06	Yes	27	13
GA02506	Yes	43	15
GA02714	Yes	36	16
GA04175	Yes	27	13
GA04375	Yes	20	12
GA04672	Yes	27	13
GA05248	Yes	44	10
GA05578	Yes	44	10
GA07643	Yes	37	11
GA07914	Yes	39	10
GA08825	Yes	20	12
GA11426	Yes	26	13
GA11856	Yes	50	3
GA13338	Yes	50	3
GA13455	Yes	20	12
GA13499	Yes	20	12
GA13723	Yes	55	14
GA14373	Yes	36	16
GA14373	Yes	4	3
GA14688	Yes	2	18
GA14798	Yes	20	12
GA16121	Yes	20	12
GA16242	Yes	43	15
GA16833	Yes	20	12
GA17227	Yes	45	3
GA17371	Yes	20	12
GA17545	Yes	43	15
GA17570	Yes	61	1
GA17719	Yes	20	12
GA18068	Yes	17	11
GA18523	Yes	22	12
GA19451	Yes	22	12
GA19690	Yes	47	2
GA19923	Yes	22	12
GA40028	Yes	6	2
GA40410	Yes	27	13
GA41317	Yes	39	10
GA41437	Yes	36	16
GA41688	Yes	33	14
GA41688	Yes	25	3
GA43257	Yes	69	1
GA43265	Yes	26	13
GA44128	Yes	2	18
GA44288	Yes	22	12
GA44378	Yes	23	17
GA44386	Yes	78	16
GA44500	Yes	27	13
GA44511	Yes	69	1
GA47281	Yes	20	12
GA47283	Yes	6	2
GA47360	Yes	37	11
GA47368	Yes	78	16
GA47388	Yes	69	1
GA47439	Yes	51	9
GA47461	Yes	64	12
GA47522	Yes	41	13
GA47628	Yes	20	12
GA47760	Yes	39	10
GA47760	Yes	47	2
GA47778	Yes	22	12
GA47794	Yes	84	10
GA47976	Yes	55	14
GA49138	Yes	20	12
GA49194	Yes	39	10
GA49542	Yes	48	1
GA54644	Yes	69	1
GA56113	Yes	48	1
GA56348	Yes	19	14
GA58581	Yes	25	3
GA58771	Yes	22	12
GA58981	Yes	19	14
GA60190	Yes	94	5
GA62331	Yes	96	16
GA62681	Yes	41	13
Netherlands 15B-37	Yes	49	13
ND6012	Yes	36	16
NP070	Yes	2	18
NP127	Yes	36	16
NP141	Yes	5	2
SP11-BS70	Yes	88	7
SP14-BS292	Yes	33	14
SP14-BS69	Yes	57	1
SP195	Yes	48	1
SP23-BS72	Yes	2	18
SP23-BS72	Yes	50	3
SPAR48	Yes	17	11
SPAR55	Yes	78	16
SP-BS293	Yes	33	14
SPN1041	Yes	29	4
SV36	Yes	23	17
