# Supplementary material for: A Novel Typing Method for Streptococcus pneumoniae Using Selected Surface Proteins
Source: Front Microbiol. 2016 Mar 31;7:420. doi: 10.3389/fmicb.2016.00420 (PMC4815138; doi:10.3389/fmicb.2016.00420)
Supplement: Supplementary file 5 [file DataSheet5.XLSX]

## Sheet: Hoja1
Gene	Primer name	Sequence	Basic propertiesa			E-valuea		Secondary structures (Kcal/mole)a		PCR product size (Kb)bc	Type of variability	Reference
			Tm	%GC	Length	Specificity	Unspecificity	Hairpin	Self dimer
CbpF	CbpF_F	GAAACCTACTGGAGAGTGATAGATGGG	57.9	48.1	27	5e-08	0.011	-1.26	-3.07	0.7-0.8	Presence	This work
	CbpF_R	GGCATAGTACCAGTTACCATTGACTTG	57.3	44.4	27	5e-08	0.003	0.18	-3.65			This work
CbpG	CbpG_F	GTGATTGAAAAGCGCAGTCA	53.9	45	20	0.0004	90	0.3	-9.89	1.1-2.4	Truncation	This work
	CbpG_R	TCCATCACAGTTTACAATTAGCC	53	39.1	23	8e-06	7.7	2.05	-5.36			Imai et al,2011
CbpI	CbpI_F	CTAGGTGATGATGCTTCTTCAGAGG	56.7	48	25	6e-07	8.7	-0.15	-4.16	0.4	Presence	Imai et al,2011
	CbpI_R	CCTGTCTTCATGATACCTGCTTCGTC	58.9	50	26	2e-07	0.039	0.75	-8.53			This work
CbpJ	CbpJ_F	CTGGCAATATATCCCGTTTCCATCTAAAG	57.3	41.4	29	3e-09	12	0.5	-6.35	0.3	Presence	This work
	CbpJ_R	GCTAGATAATACCAGTTAGACTGATCATAAAGCC	57.9	38.2	34	5e-12	4.2	-1.93	-8.53			This work
CbpL	CbpL_F	CTGGTGACGTTGCCAATTTTAGCC	57.4	50	24	0.01	5	-0.34	-6.3	0.4	Presence	This work
	CbpL_R	GAGTCATAAATCCATTCACTCTGTGCC	57.5	44.4	27	5e-08	0.74	-0.15	-4.52			This work
DiiA	SP1992_F	GTTATTATTTTATTTTACTATAAAGTTG	44.7	14.3	28	1e-08	0.051	-0.56	-6.32	0.9-1.2	Truncation	Escolano-Martinez et al, submitted
	SP1992_R	CTATTTTCTACGTCTAGTC	43.9	36.8	19	0.001	19	-0.02	-6.3			Escolano-Martinez et al, submitted
NanC	NanC_F	GCAGCTCAGGAGACTGAAACTTCTG	59.4	52	25	6e-07	36	-2.8	-6.34	0.9	Presence	This work
	NanC_R	GGTTTAGTCCATGTCTTACCATTATCATC	55.4	37.9	29	4e-09	3.2	0.06	-5.38			This work
NanE	NanE_F	CCACCTCAAGAACCATATATTACTGCTACG	58.3	43.3	30	1e-09	3.4	1.36	-6.35	0.4	Presence	This work
	NanE_R	GACGTGTAATCGCTCCACCAATGAC	59.7	52	25	6e-07	2.3	-0.49	-6.3			This work
PclA	spr1403F	TCATTCTTAGTTCCGTCTGGGT	55.5	45.5	22	3e-05	6.7	-0.45	-3.612	0.8	Presence	Paterson et al,2008
	spr1403R	GATGGTGCTAAGGGAAAAACTG	54	45.5	22	0.007	1.7	0.55	-3.14			Paterson et al,2008
PhtA	PhtA_F	GACTCAAATTCTTCTTTGGTTAGTCAGCTG	57.7	40	30	9e-10	0.21	-0.78	-10.24	0.7	Presence	This work
	PhtA_R	CTCCAGTTGGATTTGCTTTAACATCTGC	58.4	42.9	28	1e-08	0.18	-0.93	-6.6			This work
PspC2	PspC2_F	CTCAACCAGAAGGCAAGAAACCAAG	58.3	48	25	7e-07	2.4	-0.52	-3.14	0.3	Presence	This work
	PspC2_R	GAATTTAGTCACAACTGCATCCATGTC	56.8	40.7	27	5e-08	0.74	-0.83	-7.05			This work
PsrP	psrP_F	AGAGAAAACGGATGCTTTGG	53.2	45	20	0.0004	23	1.21	-3.89	0.35	Presence	Imaietal,2011
	psrP_R	GCGTCGCTTAGCATAAGATTG	54.1	47.6	21	0.0001	23	-1.68	-6.75			Imaietal,2011
RrgA	RrgA_F	GTGATTAAGGAGACAGGCGAAGGAG	58.8	52	25	2e-08	1.4	1.46	-4.85	0.4	Presence	This work
	RrgA_R	GTGTACCTTCTGGAATCACACGTTC	57.5	48	25	2e-08	0.35	-1.26	-6.3			This work
SP1796	SP1796_F	GACAGCTAGTTTAGCAGTACTTGCAGC	59.3	48.1	27	5e-08	11	-2.41	-7.05	1	Presence	This work
	SP1796_R	CACTGGTAATAACCATCTTGTCACGTGC	59.4	46.4	28	1e-08	3	-1.91	-10.2			This work
SrtD	SrtD_F	GGAGATGCTCTTTATTATGATAATGGCCAGG	58.7	41.9	31	3e-10	3.7	-1.03	-13.19	0.3	Presence	This work
	SrtD_R	CTCGTAGTAAACGTGCTAGCTTCCAC	58.9	50	26	2e-07	10	-1.95	-10.44			This work
ZmpC	ZmpC_F	GAGTCAAGGGATTCAATCGGTATCG	57.1	48	25	6e-07	8.7	-0.26	-4.99	0.4	Presence	This work
	ZmpC_R	GTTCCCCGACTCCGATAGAAAGC	59.3	56.5	23	8e-06	28	-0.94	-3.61			This work
ZmpD	ZmpD_F	CAAATTGTTACTAGCTATGAAGAGTTACATGGC	57.5	36.4	33	2e-11	4	-1.34	-8.26	1.8	Presence	This work
	ZmpD_R	GTTTGAATCTTCTGCAAGTTTGTTACCTTG	57.1	36.7	30	5e-07	1.8	-0.88	-7.05			This work
aAnalyses were carried out with the OligoAnalyzer 3.1 server (http://eu.idtdna.com/calc/analyzer)
bPCRs were performed in MyTaq Reaction Buffer using 0.1µg of genomic DNA as template, 0.05 U/µl of MyTaq DNA Polymerase (Ecogen) and 0.4 µM of each primer.
cPCR program: 1 min denaturation at 95°C; 35 cycles of 30 sec amplification at 95°C, 45 sec at 53°C and 3 min at 72°C; and a final extension of 10 min at 72°C.
