# Supplementary material for: A Novel Typing Method for Streptococcus pneumoniae Using Selected Surface Proteins
Source: Front Microbiol. 2016 Mar 31;7:420. doi: 10.3389/fmicb.2016.00420 (PMC4815138; doi:10.3389/fmicb.2016.00420)
Supplement: Supplementary file 6 [file DataSheet6.XLSX]

## Sheet: Hoja1
Family	Class	Number of reference strains with homologs	Average % identity	Average % alignment length	SELECTED	Comments
6PGD	NCSP	19	99.2	99.5	No	Low variability
AatB	Lipoprotein	19	98.85	99.7	No	Low variability
AdcA	Lipoprotein	19	98.99	100	No	Low variability
AdcII	Lipoprotein	19	99.23	99.3	No	Low variability
AliB	Lipoprotein	19	94.49	99.9	No	Low variability
AmiA	Lipoprotein	19	99.07	98	No	Low variability
BgaA	LPXTG	18	97.69	99.8	No	Low variability
CbpA	CBP	17	77.07	72.4	No	Mosaicism
CbpC	CBP	16	87.02	99.5	No	Low variability
CbpD	CBP	19	89.69	98.9	No	Low variability
CbpE	CBP	19	96.57	100	No	Low variability
CbpF	CBP	9	91	79.3	Yes
CbpG	CBP	6	98.27	96	Yes	Truncation
CbpI	CBP	3	100	100	Yes
CbpJ	CBP	10	94.11	98.3	Yes
CbpL	CBP	13	94.29	96.8	Yes
CbpM	CBP	18	99.01	100	No	Low variability
CbpN	CBP	16	95.39	96.2	No	Low variability
DiiA	LPXTG	19	96.99	83.2	Yes	Truncation
EndoD	LPXTG	19	98.24	91.7	No	Low variability
Eng	LPXTG	19	97.84	99.9	No	Low variability
Eno	NCSP	19	99.79	100	No	Low variability
Gap	NCSP	19	99.34	98.8	No	Low variability
GlnH	Lipoprotein	16	98.27	100	No	Low variability
HtrA	NCSP	19	99.26	99.6	No	Low variability
HylB	NCSP	18	97.92	98.4	No	Low variability
IgA1	LPXTG	18	72.31	84.2	No	High allelic variability
Lrp	Lipoprotein	2	99	26.1	No	Low strain distribution
LytA	CBP	19	97.18	100	No	Low variability
LytB	CBP	19	91.85	97.4	No	Low variability
LytC	CBP	18	97.82	98.4	No	Low variability
MalX	Lipoprotein	19	98.6	98.9	No	Low variability
MucBP	LPXTG	16	87.42	99.5	No	Low variability
NanA	LPXTG	18	93.99	96.9	No	Low variability
NanB	NCSP	19	98.69	93.9	No	Low variability
NanC	NCSP	9	98.11	100	Yes
NanE	Lipoprotein	8	98.71	100	Yes
NanE2	Lipoprotein	19	99.79	100	No	Low variability
Nox	NCSP	18	99.22	100	No	Low variability
OxaA1	Lipoprotein	19	99.29	98.3	No	Low variability
OxaA2	Lipoprotein	19	99.09	99.3	No	Low variability
PavA	NCSP	19	99.09	98.8	No	Low variability
PavB	LPXTG	17	98.12	68.1	No	Variable number of repeats
PclA	LPXTG	8	81.07	74.2	Yes
PcpA	CBP	17	90.85	87.9	No	Low variability
PcsB	NCSP	19	99.7	100	No	Low variability
PfbA	LPXTG	18	93.72	99.7	No	Low variability
Pgk	NCSP	19	99.46	99.3	No	Low variability
PhtA	NCSP	9	93.92	99.4	Yes
PhtB	NCSP	16	88.86	99.6	No	Low variability
PhtD	NCSP	17	84.93	91.9	No	Low variability
PhtE	NCSP	19	97.36	92	No	Low variability
PpiA	Lipoprotein	19	98.96	100	No	Low variability
PppA	NCSP	19	95.26	99	No	Low variability
PrsA	Lipoprotein	19	98.58	89	No	Low variability
PrtA	LPXTG	18	96.32	99	No	Low variability
PsaA	Lipoprotein	19	99.27	99.9	No	Low variability
PspA	CBP	17	64.01	85	No	High allelic variability
PspC2	LPXTG	6	69.67	61.3	Yes
PsrP	LPXTG	6	86	5.9	Yes
PtsS	Lipoprotein	18	99.48	99.3	No	Low variability
PtsS1	Lipoprotein	19	99.61	100	No	Low variability
PulA	LPXTG	19	97.64	100	No	Low variability
PvaA	NCSP	19	99.18	99.6	No	Low variability
RafE	Lipoprotein	19	99.11	100	No	Low variability
RrgB	LPXTG	7	74.52	100	Yes
SP_0092	Lipoprotein	18	99.68	98.2	No	Low variability
SP_0112	Lipoprotein	18	98.59	95.9	No	Low variability
SP_0148	Lipoprotein	19	98.96	100	No	Low variability
SP_0149	Lipoprotein	18	98.92	100	No	Low variability
SP_0191	Lipoprotein	19	98.75	100	No	Low variability
SP_0198	Lipoprotein	19	96.2	91.7	No	Low variability
SP_0314	Lipoprotein	19	97.94	89.9	No	Low variability
SP_0366	Lipoprotein	19	98.49	89.3	No	Low variability
SP_0620	Lipoprotein	18	98.82	99.8	No	Low variability
SP_0629	Lipoprotein	19	92.05	99.9	No	Low variability
SP_0659	Lipoprotein	19	99.7	98.5	No	Low variability
SP_0845	Lipoprotein	19	99.05	99.3	No	Low variability
SP_0859	Lipoprotein	19	99.8	100	No	Low variability
SP_0899	Lipoprotein	18	99.47	100	No	Low variability
SP_1000	Lipoprotein	19	98.45	98.9	No	Low variability
SP_1032	Lipoprotein	19	99.51	100	No	Low variability
SP_1683	Lipoprotein	19	99.33	100	No	Low variability
SP_1690	Lipoprotein	19	99.37	100	No	Low variability
SP_1796	Lipoprotein	12	99.18	98.5	Yes
SP_1826	Lipoprotein	19	96.95	99.9	No	Low variability
SP_1870	Lipoprotein	19	99.11	100	No	Low variability
SP_1872	Lipoprotein	19	98.79	100	No	Low variability
SP_1916	Lipoprotein	19	98.62	96.1	No	Low variability
SP_1945	Lipoprotein	19	99.37	98.9	No	Low variability
SP_2197	Lipoprotein	18	99.89	100	No	Low variability
SpnHL	LPXTG	18	97.92	98.4	No	Low variability
SrtD	Lipoprotein	7	95.86	97.7	Yes
StrH	LPXTG	19	98.33	99.2	No	Low variability
ZmpB	LPXTG	16	61.23	97.7	No	Low variability
ZmpC	LPXTG	3	99.33	100	Yes
ZmpD	LPXTG	6	81.53	100	Yes
