# Supplementary material for: A Novel Typing Method for Streptococcus pneumoniae Using Selected Surface Proteins
Source: Front Microbiol. 2016 Mar 31;7:420. doi: 10.3389/fmicb.2016.00420 (PMC4815138; doi:10.3389/fmicb.2016.00420)
Supplement: Supplementary file 8 [file DataSheet8.xlsx]

## Sheet: Hoja1
Index	Strain	SG	CC	ST	Profilea	Surfogroup	Evidenceb	P-value	Invasiveness	Average patient age	Number of clinical isolates
1	05-022	8	63	63	-01001000010000011-	Sfg_02	Surfogroup signature	0.00191
2	10039	6A	473	473	-10011111010101000-	Sfg_15	Surfotype	0.00971353
3	10047	15B	199	199	-00001110100101001-	Sfg_13	Surfotype	0.00090462
4	10061	19A	994	994	-00001100011101000-	Sfg_11	Surfogroup signature	0.01409
5	10127	19A	230	276	-11001011010101001-	Sfg_16	Surfogroup signature	0.01556
6	10154	6A	1143	1143	-11011100011100001-	Sfg_11	Surfogroup signature	0.01325
7	10176	6B	315	315	-11011011011010100-	Sfg_15	Surfogroup signature	0.02256	1	71	9
8	10212	3		458	-11001100000000000-	Sfg_04	Surfotype	0.00062022
9	10264	19F	63	1149	-11111011011000011-	Sfg_10	Surfogroup signature	0.00014
10	10269	19F	63	5194	-11111011011000011-	Sfg_10	Surfogroup signature	0.00014
11	10286	33	717	717	-11101010010001011-	Sfg_10	Surfogroup signature	0.0002	0.14	68	7
12	10299	19A	878	878	-11001011010001001-	Sfg_16	Surfogroup signature	0.00947
13	10309	24F	72	72	-11001110110000001-	Sfg_18	Surfogroup signature	0.01178
14	10334	20	1026	1026	-00011000010100000-	Sfg_02	Surfogroup signature	0.00139
15	10380	19F	177	1167	-00011000001110100-	Sfg_12	Surfogroup signature	0.00686
16	10388	19A		178	-01011000001110100-	Sfg_11	Surfogroup signature	0.00857
17	10417	1	306	304	-11001100010000000-	Sfg_04	Surfogroup signature	0.04111
18	10423	6A	386	386	-00111011010010100-	Sfg_09	Surfogroup signature	0.03879
19	10450	11A	62	62	-00001011011001011-	Sfg_10	Surfogroup signature	0.01731	0.31	59.92	13
20	10464	19A	1201	4831	-11011000000101001-	Sfg_14	Surfogroup signature	0.04976
21	10472	19A	230	2013	-00000000011000000-	Sfg_02	Surfogroup signature	0.00921
22	10487	35B	558	558	-10111000100111101-	Sfg_12	Surfotype	0.00103395
23	10539	23A	3833	3833	-10001011111011001-	Sfg_08	Surfogroup signature	0.02573
24	10556	11D	62	62	-00101000010000000-	Sfg_02	Surfogroup signature	0.00263
25	10573	19A	3261	3261	-10011011111001000-	Sfg_09	Surfotype	0.00924448
26	10587	24F	230	5033	-10001011011001001-	Unassigned	None	None
27	10629	14	15	15	-10011100000101001-	Sfg_04	Surfotype	0.00172301
28	10646	15A	374	374	-10101011011000011-	Sfg_10	Surfogroup signature	0.00017
29	10689	6C	386	386	-10011011111011100-	Sfg_15	Surfogroup signature	0.03381
30	10724	19F	88	88	-11011100110101000-	Sfg_04	Surfogroup signature	0.04111	0.75	64.38	8
31	10726	8	53	53	-00101000000000011-	Sfg_02	Surfogroup signature	0.00349	1	59.25	4
32	10728	19A	1201	1201	-11011000010101001-	Sfg_04	Surfogroup signature	0.04111	0.82	71.36	11
33	10731	6A	473	473	-11011111000101000-	Sfg_14	Surfogroup signature	0.02938
34	10781	11A	156	6521	-00011100000001101-	Sfg_01	Surfogroup signature	0.04861	0.4	62.4	5
35	10792	19F	193	51	-01011000001111000-	Sfg_11	Surfogroup signature	0.00432
36	10798	24F	177	177	-10011000000110100-	Sfg_11	Surfogroup signature	0.01073
37	10817	35B	2203	2203	-10001100010101000-	Sfg_04	Surfogroup signature	0.04111
38	10878	23B	2372	2372	-10001011111001001-	Sfg_16	Surfogroup signature	0.04558
39	10898	17F	392	392	-10010000011000001-	Sfg_02	Surfogroup signature	0.00423	0.2	75.6	5
40	10904	6C	386	4310	-10011011111011100-	Sfg_15	Surfogroup signature	0.03381
41	10913	23F	242	242	-00001100010111100-	Sfg_11	Surfogroup signature	0.00672
42	10933	8	404	404	-01001100000000000-	Sfg_03	Surfogroup signature	0.04594
43	10940	35F	2217	2217	-10011100010001000-	Sfg_04	Surfogroup signature	0.04111
44	10952	23A	42	42	-00011100111000000-	Sfg_12	Surfogroup signature	0.01556	0.3	66.8	10
45	10992	22F	433	433	-10001100010001001-	Sfg_04	Surfogroup signature	0.04111	0.58	69.08	12
46	11057	27		4676	-10001000010000000-	Sfg_07	Surfogroup signature	0.00402
47	11080	10A	97	97	-11001100100001000-	Sfg_18	Surfogroup signature	0.02211	0.31	66.23	13
48	11108	38	393	393	-10001111010001001-	Sfg_08	Surfogroup signature	0.01246
49	11114	29	4790	4790	-11011000010001001-	Sfg_02	Surfogroup signature	0.02594
50	11117	18C	113	113	-11011000110101000-	Sfg_04	Surfogroup signature	0.04111	0.75	56.5	4
51	11120	9V	156	838	-00011100000001101-	Sfg_01	Surfogroup signature	0.04861	0.62	71.08	13
52	11129	1	306	306	-00001111110100000-	Sfg_06	Surfogroup signature	0.00085	0.95	49.42	19
53	11135	35B	198	198	-10011000010000000-	Sfg_02	Surfogroup signature	0.00301
54	11147	19A	320	320	-00011100101001100-	Sfg_12	Surfogroup signature	0.00159	0.64	65.09	11
55	11166	14	156	156	-00011100000001101-	Sfg_01	Surfogroup signature	0.04861	0.9	68.62	21
56	11174	7F	191	191	-00011100010000001-	Sfg_02	Surfogroup signature	0.00172	0.78	65	41
57	11176	24F	230	230	-11001011010001001-	Sfg_16	Surfogroup signature	0.00947	0.5	74.62	8
58	11200	22F	1372	1372	-00011000000000000-	Sfg_02	Surfogroup signature	0.0028
59	11207	19F	88	88	-11011100011101000-	Sfg_11	Surfogroup signature	0.00124
60	11229	3	260	260	-00011100101001000-	Sfg_12	Surfogroup signature	0.00159	0.41	66.97	29
61	11235	19A	81	81	-00011010000100000-	Sfg_06	Surfotype	0.00438689
62	11252	3	180	180	-11011100000001001-	Sfg_14	Surfogroup signature	0.0109	0.31	68.53	49
63	11341	19A	199	2220	-00001111100101001-	Sfg_13	Surfotype	0.00190006
64	11367	6C	224	224	-00001011110000001-	Sfg_05	Surfogroup signature	0.00438	1	67.75	4
65	11376	12F	989	989	-10011100010000000-	Sfg_02	Surfogroup signature	0.01884	1	54.43	7
66	7752	1	217	217	-00001100011000000-	Sfg_03	Surfogroup signature	0.00364
67	7796	19A	63	63	-00101000010000010-	Sfg_02	Surfogroup signature	0.00325
68	8077	19F	81	81	-11010110000101001-	Sfg_17	Surfogroup signature	0.00041
69	8115	1	217	618	-00001000010000000-	Sfg_02	Surfogroup signature	0.00213
70	8443	25	105	105	-00001000010000001-	Sfg_02	Surfogroup signature	0.00069
71	8629	19A	433	433	-11101111010001011-	Sfg_10	Surfogroup signature	0.00012
72	8788	4	247	247	-00010111011100000-	Sfg_05	Surfogroup signature	0.02605	0.75	65	4
73	8898	19A	193	2110	-00010111111100000-	Sfg_05	Surfogroup signature	0.0046
74	9336	14	156	156	-00011100000010100-	Sfg_12	Surfogroup signature	0.00852
75	9375	23F	156	4810	-00011100000011101-	Sfg_12	Surfogroup signature	0.02321
76	9381	5	289	1223	-11001000010100000-	Sfg_06	Surfogroup signature	0.00587
77	9422	9V	156	156	-00011100000010100-	Sfg_12	Surfogroup signature	0.00852
78	9510	23F	338	338	-11001011110001001-	Sfg_16	Surfogroup signature	0.00167	0.5	63.83	6
79	9517	9N/L	67	67	-10000010000001000-	Sfg_07	Surfogroup signature	0.01029	0.5	64.88	8
80	9562	6A	2591	2591	-00011011001011101-	Sfg_15	Surfotype	0.00280275
81	9565	18C	4819	4819	-11011000010100000-	Sfg_02	Surfogroup signature	0.01104
82	9580	23B	439	439	-11011100110000000-	Sfg_04	Surfogroup signature	0.04111
83	9591	23B	338	387	-00001000001000000-	Sfg_03	Surfogroup signature	0.0101
84	9599	5	289	289	-11001000010100000-	Sfg_06	Surfogroup signature	0.00587
85	9621	21	432	432	-00111100001110000-	Sfg_11	Surfogroup signature	0.00308
86	9710	19A	156	156	-00011100000011100-	Sfg_12	Surfogroup signature	0.00429
87	9767	23F	81	81	-11011110000101001-	Sfg_14	Surfogroup signature	0.00955
88	9778	4	800	800	-11111100000100011-	Sfg_11	Surfotype	0.0005191
89	9789	15A	63	63	-11101011011000011-	Sfg_10	Surfogroup signature	2e-05	0.24	67.18	17
90	9859	16F	30	30	-01011100111100001-	Sfg_05	Surfogroup signature	0.04475	0.35	69	17
91	9871	3	260	1220	-00011100000010000-	Sfg_12	Surfogroup signature	0.00852
92	9883	6B	90	1624	-11111011010011100-	Sfg_15	Surfogroup signature	0.01404
93	9892	19F	63	2100	-11111011011000011-	Sfg_10	Surfogroup signature	0.00014
94	9929	34	1046	1046	-11010000111000000-	Sfg_02	Surfotype	0.00244862
95	9968	31	1684	3548	-00011000010000000-	Sfg_02	Surfogroup signature	0.00085
a Surfotype profile showing family presence/full allele (1) or absence/truncated allele (0) in the sequential family order listed in Table 1.
b Evidence: classification using the Surfogroup signature or the direct surfotype (See Methods)
